# Supplementary material for: DLAT inhibits ferroptosis to promote malignant progression of gastric cancer through Nrf2/HO-1/GPX4 signaling pathway
Source: Biol Direct. 2026 Apr 2;21:64. doi: 10.1186/s13062-026-00767-7 (PMC13162497; doi:10.1186/s13062-026-00767-7)
Supplement: Supplementary file 1 — Supplementary Material 1 [file 13062_2026_767_MOESM1_ESM.zip]

Archive with 10 entries (7 files):
- Cell line authentication/
- Cell line authentication/AGS Cell line authentication/
- Cell line authentication/AGS Cell line authentication/AGS Cell STR Analysis.docx
- Cell line authentication/AGS Cell line authentication/AGS database comparison.docx
- Cell line authentication/AGS Cell line authentication/AGS.pdf
- Cell line authentication/MGC-803 Cell line authentication/
- Cell line authentication/MGC-803 Cell line authentication/Cellosaurus cell line MGC-803 (CVCL_5334).mhtml
- Cell line authentication/MGC-803 Cell line authentication/MGC-803  cell STR analysis.docx
- Cell line authentication/MGC-803 Cell line authentication/MGC-803.html
- Cell line authentication/MGC-803 Cell line authentication/MGC-803.pdf
