# Supplementary material for: DLAT inhibits ferroptosis to promote malignant progression of gastric cancer through Nrf2/HO-1/GPX4 signaling pathway
Source: Biol Direct. 2026 Apr 2;21:64. doi: 10.1186/s13062-026-00767-7 (PMC13162497; doi:10.1186/s13062-026-00767-7)
Supplement: Supplementary file 1 — Supplementary Material 1 [file 13062_2026_767_MOESM1_ESM.zip › Cell line authentication/MGC-803 Cell line authentication/Cellosaurus cell line MGC-803 (CVCL_5334).mhtml]

From: <Saved by Blink>
Snapshot-Content-Location: https://web.expasy.org/cellosaurus/CVCL_5334
Subject: Cellosaurus cell line MGC-803 (CVCL_5334)
Date: Fri, 10 Jul 2020 06:01:25 -0000
MIME-Version: 1.0
Content-Type: multipart/related;
	type="text/html";
	boundary="----MultipartBoundary--MH5cCG6xu0oRDQS51GKqdciL3nRstDKghPwryY7CSS----"


------MultipartBoundary--MH5cCG6xu0oRDQS51GKqdciL3nRstDKghPwryY7CSS----
Content-Type: text/html
Content-ID: <frame-C1FF9003011E77E2F26A280444E89D54@mhtml.blink>
Content-Transfer-Encoding: quoted-printable
Content-Location: https://web.expasy.org/cellosaurus/CVCL_5334

<!DOCTYPE html PUBLIC "-//W3C//DTD HTML 4.01 Transitional//EN" "http://www.=
w3.org/TR/html4/loose.dtd"><html lang=3D"en-US" prefix=3D"bioschema: http:/=
/bioschemas.org/"><head><meta http-equiv=3D"Content-Type" content=3D"text/h=
tml; charset=3DUTF-8">
    <!-- automatically added by Apache -->
<!-- automatically added by Apache -->
    <link rel=3D"icon" href=3D"https://web.expasy.org/favicon.ico"><!-- aut=
omatically added by Apache -->
    <link rel=3D"stylesheet" href=3D"https://web.expasy.org/css/sib_css/sib=
.css" type=3D"text/css" media=3D"screen" charset=3D"utf-8">
	   <link rel=3D"stylesheet" href=3D"https://web.expasy.org/css/sib_css/sib=
_print.css" type=3D"text/css" media=3D"print" charset=3D"utf-8">
           <!--[if lte IE 6]>
	   <link rel=3D"stylesheet" href=3D"/css/sib_css/sib_ie6.css" type=3D"text=
/css" media=3D"screen" title=3D"" charset=3D"utf-8">
           <![endif]-->
           <link rel=3D"stylesheet" href=3D"https://web.expasy.org/css/base=
.css" type=3D"text/css"><!-- automatically added by Apache -->
<meta name=3D"description" content=3D"$id in Cellosaurus, a cell line datab=
ase, cell line catalogue, cell line ontology"><link rel=3D"author" href=3D"=
https://plus.google.com/+AmosBairoch"><style type=3D"text/css"> table, tr, =
td, th { border: 1px solid black !important; } </style> <title>Cellosaurus =
cell line MGC-803 (CVCL_5334)</title>
  </head>
  <body typeof=3D"schema:WebPage" style=3D"">=20
<!-- **********************************************************************=
************************ -->
<!-- START OF HEADER information on top of the page -->
<div id=3D"sib_top"><a name=3D"TOP"></a></div>
<div id=3D"sib_container">

<!-- TODO: Change id to "sib_header" or "sib_header_small" -->
<div id=3D"sib_header_small">

<!-- SIB-ExPASy -->
<div id=3D"sib_expasy_logo" property=3D"schema:isPartOf" typeof=3D"schema:C=
reativeWork">
<a href=3D"https://sib.swiss/" id=3D"sib_link" title=3D"SIB Swiss Institute=
 of Bioinformatics"></a>
<a property=3D"schema:url" href=3D"https://www.expasy.org/" id=3D"expasy_li=
nk" title=3D"ExPASy - SIB Bioinformatics Resource Portal"></a>
</div>
<!-- SIB-ExPASy END -->

<div class=3D"sib_title_no_logo">
<h1><a href=3D"https://web.expasy.org/cellosaurus">Cellosaurus</a></h1>
</div>

<!-- -- Additionnal resource header ---->
<div id=3D"resource_header"></div>
	<div id=3D"sib_header_nav">
		<a property=3D"" href=3D"https://web.expasy.org/cellosaurus" title=3D"Hom=
e page">Home</a>
		&nbsp;|&nbsp;
		<a style=3D"font-weight: bold; color: rgb(204,0,0) !important;" href=3D"h=
ttps://web.expasy.org/contact" title=3D"Contact">Contact</a>
	</div>
</div>
<!-- END OF HEADER -->
<!-- **********************************************************************=
************************ -->
<div id=3D"sib_body">
<!-- automatically added by Apache -->
<form method=3D"POST" action=3D"https://web.expasy.org/cgi-bin/cellosaurus/=
search">
<input name=3D"input" size=3D"40">
<input type=3D"submit" value=3D"Search"><input type=3D"reset" value=3D"Clea=
r" name=3D"reset">
</form><h2>Cellosaurus MGC-803 (CVCL_5334)</h2>
<p>[<a href=3D"https://web.expasy.org/cellosaurus/CVCL_5334.txt">Text versi=
on</a>]</p>
<table><tbody><tr><th>Cell line name</th>
<td>MGC-803<br></td></tr>
<tr><th>Synonyms</th>
<td>MGC803; MGc80-3<br></td></tr>
<tr><th>Accession</th>
<td>CVCL_5334<br></td></tr>
<tr><th><a href=3D"https://www.force11.org/group/resource-identification-in=
itiative">Resource Identification Initiative</a></th>
<td>To cite this cell line use: MGC-803 (RRID:CVCL_5334)</td></tr>
<tr><th>Comments</th>
<td><font color=3D"red">Problematic cell line: Possibly contaminated. May b=
e a derivative of HeLa and another cell of unknown origin. The STR profile =
is highly similar to that of HeLa yet shows some specific differences that =
suggest a possible hybrid cell line.</font><br>Registration: International =
Cell Line Authentication Committee, Register of Misidentified Cell Lines; I=
CLAC-00588.<br>Doubling time: 22.5 hours (PubMed=3D<a href=3D"https://www.n=
cbi.nlm.nih.gov/pubmed/29683800">29683800</a>).<br>Omics: Secretome proteom=
e analysis by 2D-DE/MS.<br>Omics: Transcriptome analysis.<br>Misspelling: M=
CG803; In GEO GSM844588.<br></td></tr>
<tr><th>Disease</th>
<td>Gastric mucinous adenocarcinoma (NCIt: <a href=3D"https://ncit.nci.nih.=
gov/ncitbrowser/ConceptReport.jsp?dictionary=3DNCI_Thesaurus&amp;code=3DC52=
48">C5248</a>)<br></td></tr>
<tr><th>Species of origin</th>
<td>Homo sapiens (Human)=20
 (NCBI Taxonomy: <a href=3D"https://www.ncbi.nlm.nih.gov/Taxonomy/Browser/w=
wwtax.cgi?lvl=3D0&amp;id=3D9606">9606</a>)
<br></td></tr>
<tr><th>Hierarchy</th>
<td>Children: <font> <table><tbody><tr></tr>
<tr><td><a href=3D"https://web.expasy.org/cellosaurus/CVCL_UI41">CVCL_UI41<=
/a> (MGC-803/5FU)</td><td><a href=3D"https://web.expasy.org/cellosaurus/CVC=
L_UI42">CVCL_UI42</a> (MGC-803/DDP)</td><td><a href=3D"https://web.expasy.o=
rg/cellosaurus/CVCL_VG42">CVCL_VG42</a> (MGC-803/PTX)</td></tr>
<tr><td><a href=3D"https://web.expasy.org/cellosaurus/CVCL_UI43">CVCL_UI43<=
/a> (MGC-803/TA)</td></tr></tbody></table></font>
</td></tr>
<tr><th>Sex of cell</th>
<td>Male<br></td></tr>
<tr><th>Age at sampling</th>
<td>53Y<br></td></tr>
<tr><th>Category</th>
<td>Cancer cell line<br></td></tr>
<tr><th>STR profile</th>
<td><b>Source(s):</b> CCRID; PubMed=3D<a href=3D"https://www.ncbi.nlm.nih.g=
ov/pubmed/28107433">28107433</a>; PubMed=3D<a href=3D"https://www.ncbi.nlm.=
nih.gov/pubmed/28851942">28851942</a><br><br><b>Markers:</b><table><tbody><=
tr><td><a href=3D"https://strbase.nist.gov/Amelogenin.htm">Amelogenin</a></=
td><td>X</td></tr>
<tr><td><a href=3D"https://strbase.nist.gov/str_CSF1PO.htm">CSF1PO</a></td>=
<td>9,10,12</td></tr>
<tr><td><a href=3D"https://strbase.nist.gov/str_D2S441.htm">D2S441</a></td>=
<td>10,11</td></tr>
<tr><td><a href=3D"https://strbase.nist.gov/str_D2S1338.htm">D2S1338</a></t=
d><td>17,24</td></tr>
<tr><td><a href=3D"https://strbase.nist.gov/str_D3S1358.htm">D3S1358</a></t=
d><td>15,18</td></tr>
<tr><td><a href=3D"https://strbase.nist.gov/str_D5S818.htm">D5S818</a></td>=
<td>10,11,12</td></tr>
<tr><td><a href=3D"https://strbase.nist.gov/str_D6S1043.htm">D6S1043</a></t=
d><td>18,19</td></tr>
<tr><td><a href=3D"https://strbase.nist.gov/str_D7S820.htm">D7S820</a></td>=
<td>11,12</td></tr>
<tr><td><a href=3D"https://strbase.nist.gov/str_D8S1179.htm">D8S1179</a></t=
d><td>12,14</td></tr>
<tr><td><a href=3D"https://strbase.nist.gov/strbase/str_D12S391.htm">D12S39=
1</a></td><td>17,20,26</td></tr>
<tr><td><a href=3D"https://strbase.nist.gov/str_D13S317.htm">D13S317</a></t=
d><td>7,13.3</td></tr>
<tr><td><a href=3D"https://strbase.nist.gov/str_D16S539.htm">D16S539</a></t=
d><td>9,11</td></tr>
<tr><td><a href=3D"https://strbase.nist.gov/str_D18S51.htm">D18S51</a></td>=
<td>13</td></tr>
<tr><td><a href=3D"https://strbase.nist.gov/str_D19S433.htm">D19S433</a></t=
d><td>13</td></tr>
<tr><td><a href=3D"https://strbase.nist.gov/str_D21S11.htm">D21S11</a></td>=
<td>27,28</td></tr>
<tr><td><a href=3D"https://strbase.nist.gov/str_FGA.htm">FGA</a></td><td>18=
,21</td></tr>
<tr><td><a href=3D"https://strbase.nist.gov/str_Penta_D.htm">Penta D</a></t=
d><td>8,15</td></tr>
<tr><td><a href=3D"https://strbase.nist.gov/str_Penta_E.htm">Penta E</a></t=
d><td>7,10,16,17</td></tr>
<tr><td><a href=3D"https://strbase.nist.gov/str_TH01.htm">TH01</a></td><td>=
7,9</td></tr>
<tr><td><a href=3D"https://strbase.nist.gov/str_TPOX.htm">TPOX</a></td><td>=
12</td></tr>
<tr><td><a href=3D"https://strbase.nist.gov/str_VWA.htm">vWA</a></td><td>16=
,17,18</td></tr>
</tbody></table><a href=3D"https://web.expasy.org/cellosaurus-str-search/?n=
ame=3DMGC-803&amp;Amelogenin=3DX&amp;CSF1PO=3D9,10,12&amp;D12S391=3D17,20,2=
6&amp;D13S317=3D7,13.3&amp;D16S539=3D9,11&amp;D18S51=3D13&amp;D19S433=3D13&=
amp;D21S11=3D27,28&amp;D2S1338=3D17,24&amp;D2S441=3D10,11&amp;D3S1358=3D15,=
18&amp;D5S818=3D10,11,12&amp;D6S1043=3D18,19&amp;D7S820=3D11,12&amp;D8S1179=
=3D12,14&amp;FGA=3D18,21&amp;Penta%20D=3D8,15&amp;Penta%20E=3D7,10,16,17&am=
p;TH01=3D7,9&amp;TPOX=3D12&amp;vWA=3D16,17,18&amp;"><br><b>Run an STR simil=
arity search on this cell line</b></a></td></tr>
<tr><th>Web pages</th>
<td><a href=3D"http://iclac.org/wp-content/uploads/Cross-Contaminations_v10=
_distribution.xlsx">http://iclac.org/wp-content/uploads/Cross-Contamination=
s_v10_distribution.xlsx</a><br><a href=3D"http://www.cellresource.cn/fdetai=
l.aspx?id=3D227">http://www.cellresource.cn/fdetail.aspx?id=3D227</a><br><a=
 href=3D"http://www.cellresource.cn/fdetail.aspx?id=3D652">http://www.cellr=
esource.cn/fdetail.aspx?id=3D652</a><br></td></tr>
<tr><th>Publications</th><td><p> DOI=3D<a href=3D"http://dx.doi.org/10.1007=
/BF02948354">10.1007/BF02948354</a><br> Xiao H., Dong Z.-W., Shou C.-C.<br>=
 Induction of apoptosis in human gastric carcinoma cell line MGC-803 by mon=
oclonal antibody PD4.<br> Chin. J. Cancer Res. 10:169-173(1998)</p><p> PubM=
ed=3D<a href=3D"https://www.ncbi.nlm.nih.gov/pubmed/24743803">24743803</a><=
br> Huang H., Han Y., Wu J., Tian Z.-H., Qu L.-K., Shou C.-C.<br> Establish=
ment of drug resistant cell line of MGC-803 and analysis of differential se=
cretome.<br> Beijing Da Xue Xue Bao Yi Xue Ban 46:183-189(2014)</p><p> PubM=
ed=3D<a href=3D"https://www.ncbi.nlm.nih.gov/pubmed/28107433">28107433</a>;=
 DOI=3D<a href=3D"http://dx.doi.org/10.1371/journal.pone.0170384">10.1371/j=
ournal.pone.0170384</a><br> Huang Y.-Q., Liu Y.-H., Zheng C.-Y., Shen C.<br=
> Investigation of cross-contamination and misidentification of 278 widely =
used tumor cell lines.<br> PLoS ONE 12:E0170384-E0170384(2017)</p><p> PubMe=
d=3D<a href=3D"https://www.ncbi.nlm.nih.gov/pubmed/28851942">28851942</a>; =
DOI=3D<a href=3D"http://dx.doi.org/10.1038/s41598-017-09660-w">10.1038/s415=
98-017-09660-w</a><br> Bian X.-C., Yang Z.-L., Feng H.-L., Sun H., Liu Y.-Q=
.<br> A combination of species identification and STR profiling identifies =
cross-contaminated cells from 482 human tumor cell lines.<br> Sci. Rep. 7:9=
774-9774(2017)</p><p> PubMed=3D<a href=3D"https://www.ncbi.nlm.nih.gov/pubm=
ed/29683800">29683800</a>; DOI=3D<a href=3D"http://dx.doi.org/10.1097/CAD.0=
000000000000601">10.1097/CAD.0000000000000601</a><br> Fu L., Yin F., Li X.-=
R., Han B.-K., Zhang C., Wang J.-W., Wang Y.-Q., Bi Y.-F., Liu H.-M.<br> Ge=
neration and characterization of a paclitaxel-resistant human gastric carci=
noma cell line.<br> Anticancer Drugs 29:491-502(2018)</p><p> PubMed=3D<a hr=
ef=3D"https://www.ncbi.nlm.nih.gov/pubmed/29717028">29717028</a>; DOI=3D<a =
href=3D"http://dx.doi.org/10.1042/BSR20180277">10.1042/BSR20180277</a><br> =
Zhang Y.-Q., Yu S., Zhang Z.-Z., Zhao G., Xu J.<br> Long non-coding RNA AK0=
96174 promotes cell proliferation and invasion in gastric cancer by regulat=
ing WDR66 expression.<br> Biosci. Rep. 38:BSR20180277.1-BSR20180277.12(2018=
)</p></td></tr>
<tr><th colspan=3D"2">Cross-references</th></tr>
<tr><th>Cell line databases/resources</th>
<td><a href=3D"http://cellresource.cn/">CCRID</a>; 3111C0001CCC000227
<br><a href=3D"http://cellresource.cn/">CCRID</a>; 3131C0001000700084
</td></tr>
<tr><th>Ontologies</th>
<td>BTO; <a href=3D"https://bioportal.bioontology.org/ontologies/BTO?p=3Dcl=
asses&amp;conceptid=3Dhttp%3A%2F%2Fpurl.obolibrary.org%2Fobo%2FBTO_0004953"=
>BTO:0004953</a>=20
<br>EFO; <a href=3D"https://www.ebi.ac.uk/efo/EFO_0006286">EFO_0006286</a>=
=20
</td></tr>
<tr><th>Chemistry resources</th>
<td>ChEMBL-Cells; <a href=3D"https://www.ebi.ac.uk/chembldb/cell/inspect/CH=
EMBL3706567">CHEMBL3706567</a>=20
<br>ChEMBL-Targets; <a href=3D"https://www.ebi.ac.uk/chembldb/target/inspec=
t/CHEMBL3706566">CHEMBL3706566</a>=20
</td></tr>
<tr><th>Gene expression databases</th>
<td>GEO; <a href=3D"https://www.ncbi.nlm.nih.gov/geo/query/acc.cgi?acc=3DGS=
M844588">GSM844588</a>=20
<br>GEO; <a href=3D"https://www.ncbi.nlm.nih.gov/geo/query/acc.cgi?acc=3DGS=
M1374671">GSM1374671</a>=20
</td></tr>
<tr><th>Other</th>
<td>Wikidata; <a href=3D"https://www.wikidata.org/wiki/Q54905425">Q54905425=
</a>=20
</td></tr>
<tr><th>Polymorphism and mutation databases</th>
<td>Cosmic; <a href=3D"https://cancer.sanger.ac.uk/cosmic/sample/overview?i=
d=3D2267321">2267321</a>=20
</td></tr>
<tr><th colspan=3D"2">Entry history</th></tr>
<tr><th>Entry creation</th><td>04-Apr-2012</td></tr> <tr><th>Last entry upd=
ated</th><td>02-Jul-2020</td></tr> <tr><th>Version number</th><td>21</td></=
tr></tbody></table><!-- sib_body -->
<br clear=3D"left">
</div>
<!-- **********************************************************************=
************************ -->
<!-- START OF FOOTER information at the bottom of the page -->
<div id=3D"sib_footer">		=09
  <!-- This part of the footer is _left_ justified and should contain SIB o=
n the very left -->=09
  <div id=3D"sib_footer_content" property=3D"schema:creator" typeof=3D"sche=
ma:NGO">
    <a property=3D"schema:url" href=3D"https://sib.swiss/"><span property=
=3D"schema:name">SIB Swiss Institute of Bioinformatics</span></a>&nbsp;|&nb=
sp;<a href=3D"https://www.expasy.org/disclaimer.html">Disclaimer</a>
	<!-- This part of the footer is _right_ justified -->
	<div id=3D"sib_footer_right">=09
      <a href=3D"https://web.expasy.org/cellosaurus/CVCL_5334#TOP" id=3D"si=
b_footer_gototop"><span style=3D"padding-left: 10px">Back to the Top</span>=
</a>			=09
    </div>
  </div>
</div>
<!-- END OF FOOTER -->
</div>=20
<!-- sib_container -->


<!-- automatically added by Apache -->

   =20
</body></html>
------MultipartBoundary--MH5cCG6xu0oRDQS51GKqdciL3nRstDKghPwryY7CSS----
Content-Type: text/css
Content-Transfer-Encoding: quoted-printable
Content-Location: https://web.expasy.org/css/sib_css/sib.css

@charset "utf-8";

html, body { height: 100%; margin: 0px; padding: 0px; min-width: 800px; }

form { margin: 0px; }

#sib_container { position: relative; padding: 0px; margin: 0px; top: 0px; l=
eft: 0px; min-height: 100%; width: 100%; background-color: rgb(247, 248, 25=
0); }

#sib_header_big, #sib_header_small, #sib_header { position: relative; backg=
round: url("../sib_images/sib_header_bkgd.png") left top repeat-x rgb(247, =
248, 250); height: 150px; width: 100%; color: rgb(40, 40, 40); z-index: 2; =
}

#sib_header { background-image: url("../sib_images/sib_header_medium_bkgd.p=
ng"); height: 100px; }

#sib_header h1 a, h2 a { text-decoration: none; color: rgb(40, 40, 40); }

#sib_header_small { background-image: url("../sib_images/sib_header_small_b=
kgd.png"); height: 50px; }

#sib_header_big #sib_logo, #sib_header_small #sib_logo, #sib_header #sib_lo=
go { position: absolute; top: 15px; left: 18px; width: 199px; height: 106px=
; background: url("../sib_images/sib_logo_199x106.gif") left top no-repeat =
transparent; }

#sib_header #sib_logo { top: 12px; width: 141px; height: 75px; background: =
url("../sib_images/sib_logo_141x75.gif") left top no-repeat transparent; }

#sib_header_small #sib_logo { top: 8px; width: 43px; height: 32px; backgrou=
nd: url("../sib_images/sib_logo_43x32.gif") left top no-repeat transparent;=
 }

#sib_logo span { display: none; }

#sib_header_small #sib_expasy_logo, #sib_header #sib_expasy_logo { position=
: absolute; top: 15px; left: 18px; }

#sib_header #sib_expasy_logo { top: 12px; width: 458px; height: 65px; backg=
round: url("../sib_images/sib_ExPASy_logo.png") left top no-repeat transpar=
ent; }

#sib_header #sib_expasy_logo > a#sib_link { display: block; position: absol=
ute; width: 82px; height: 65px; }

#sib_header #sib_expasy_logo > a#expasy_link { display: block; position: ab=
solute; left: 85px; width: 376px; height: 65px; }

#sib_header_small #sib_expasy_logo { top: 8px; width: 229px; height: 32px; =
background: url("../sib_images/sib_ExPASy_logo_small.png") left top no-repe=
at transparent; }

#sib_header_small #sib_expasy_logo > a#sib_link { display: block; position:=
 absolute; width: 41px; height: 32px; }

#sib_header_small #sib_expasy_logo > a#expasy_link { display: block; positi=
on: absolute; left: 41px; width: 190px; height: 32px; }

#sib_header_big h1, #sib_header_small h1, #sib_header h1 { position: relati=
ve; top: 50px; margin: 0px 450px; color: rgb(40, 40, 40); text-align: cente=
r; font: 32px Helvetica, Verdana, sans-serif; white-space: nowrap; }

#sib_header_big h2, #sib_header_small h2, #sib_header h2 { position: relati=
ve; top: 60px; margin: 0px 450px; color: rgb(40, 40, 40); text-align: cente=
r; font: 24px Helvetica, Verdana, sans-serif; white-space: nowrap; }

#sib_header h1 { font-size: 27px; top: 30px; }

#sib_header h1.with_subtitle { font-size: 27px; top: 15px; }

#sib_header h2 { font-size: 19px; top: 25px; }

#sib_header_small h1 { font-size: 21px; top: 15px; }

#sib_header_small h1.with_subtitle { font-size: 21px; margin: 0px 150px; to=
p: 5px; }

#sib_header_small h2 { margin: 0px 150px; font-size: 15px; top: 5px; }

#sib_header #sib_title, #sib_header #sib_title_no_logo { padding: 0px 350px=
; margin: 0px; top: 0px; height: 100px; }

#sib_header #sib_title_no_logo { padding: 0px 175px; }

#sib_header_small #sib_title, #sib_header_small #sib_title_no_logo { paddin=
g: 0px 150px; margin: 0px; top: 0px; height: 50px; }

#sib_header_small #sib_title_no_logo { padding: 0px 75px; }

#sib_header_small #sib_title { left: 70px; height: 32px; }

#sib_header_big #sib_title, #sib_header_big #sib_title_no_logo { padding: 0=
px 300px; margin: 0px; top: 0px; height: 150px; }

#sib_header_big #sib_title_no_logo { padding: 0px 200px; }

#sib_header_big #sib_title { height: 106px; left: 250px; }

#sib_header #sib_other_logo { position: absolute; border-left: 1px solid rg=
b(118, 118, 118); left: 175px; top: 8px; width: 192px; height: 75px; backgr=
ound: url("../sib_images/logo_unil.gif") left top no-repeat transparent; }

#sib_header_small #sib_other_logo { position: absolute; border-left: 1px so=
lid rgb(118, 118, 118); left: 75px; top: 8px; width: 89px; height: 32px; ba=
ckground: url("../sib_images/logo_unil_32x89.gif") left top no-repeat trans=
parent; }

#sib_header_small #sib_expasy_other_logo { position: absolute; border-left:=
 1px solid rgb(118, 118, 118); left: 255px; top: 8px; width: 89px; height: =
32px; background: url("../sib_images/logo_unil_32x89.gif") left top no-repe=
at transparent; }

#sib_header_small #sib_expasy_other_logo > a#sib_expasy_other_logo_link { d=
isplay: block; position: absolute; width: 89px; height: 32px; }

#sib_header_big #sib_other_logo { position: absolute; border-left: 1px soli=
d rgb(118, 118, 118); height: 106px; left: 220px; }

#sib_other_logo img { vertical-align: bottom; padding-top: 12px; }

#sib_header #sib_other_logo a { line-height: 88px; }

#sib_header_small #sib_other_logo a { line-height: 38px; }

#sib_header_big #sib_other_logo a { line-height: 106px; }

#sib_header_nav { position: absolute; font: 10px Helvetica, sans-serif; rig=
ht: 30px; top: 10px; white-space: nowrap; }

#sib_header_nav a { font: 10px Helvetica; color: rgb(118, 118, 118); text-d=
ecoration: none; }

#sib_header_nav a:hover { text-decoration: underline; }

#sib_body { position: relative; padding: 18px 18px 78px; background: url(".=
./sib_images/sib_body_bkgd.png") left top repeat-x rgb(247, 248, 250); min-=
height: 420px; font-family: Helvetica; color: rgb(98, 98, 98); font-size: 1=
2px; z-index: 1; }

#sib_navigation { margin: 0px; padding: 3px 5px; font-size: 11px; font-fami=
ly: Helvetica; position: relative; top: -15px; left: -15px; }

#sib_navigation a.navigation, a.navigation:visited { color: rgb(118, 118, 1=
18); text-decoration: none; }

#sib_navigation a.navigation:hover { text-decoration: underline; }

#sib_body h1, h2, h3, h4, h5, h6 { font-family: Helvetica; color: rgb(53, 5=
3, 53); }

#sib_body h1 { font-size: 16px; }

#sib_body h2 { font-size: 14px; }

#sib_body h3 { font-size: 12px; }

#sib_body h4 { font-size: 10px; }

#sib_body h5 { font-size: 9px; }

#sib_body h6 { font-size: 8px; }

#sib_body table, td, th { border: 1px solid rgb(219, 219, 219); border-coll=
apse: collapse; }

#sib_body td { padding: 3px; }

#sib_body th { font-size: 14px; font-weight: bold; background: rgb(219, 219=
, 219); color: rgb(0, 0, 0); text-align: center; padding: 3px 5px; }

#sib_body th.sib_header_red { font-size: 12px; font-weight: normal; backgro=
und: rgb(214, 22, 29); color: rgb(255, 255, 255); text-align: center; paddi=
ng: 3px 5px; }

#sib_body ul.sib_list { list-style-type: circle; }

#sib_body ul.sib_menu { list-style-type: none; width: 209px; padding-left: =
0px; margin-left: 0px; }

ul.sib_menu li.menu_title { background: url("../sib_images/menu_top.gif") t=
ransparent; height: 25px; line-height: 25px; font-size: 13px; color: rgb(25=
5, 255, 255); font-weight: bold; border: none; margin: 5px 5px 0px; padding=
-left: 5px; }

ul.sib_menu li.menu_title a { color: rgb(255, 255, 255); }

ul.sib_menu li.menu_title:hover { background: url("../sib_images/menu_top.g=
if") transparent; border: none; display: block; }

ul.sib_menu li.sib_menu, ul.sib_menu li.sib_menu_selected { border-bottom: =
1px solid rgb(219, 219, 219); padding: 0px 5px; margin: 0px 5px; font-size:=
 12px; }

ul.sib_menu li.sib_menu:hover { background: rgb(219, 219, 219); padding: 0p=
x 5px; }

ul.sib_menu a, ul.sib_menu a:visited { color: rgb(40, 40, 40); font-size: 1=
2px; line-height: 25px; margin: 0px; display: block; text-decoration: none;=
 }

ul.sib_menu li.sib_menu_selected { background: rgb(219, 219, 219); font-wei=
ght: bold; }

#sib_body ul.sib_menu_horizontal { list-style-type: none; height: 25px; pad=
ding-left: 0px; margin-left: 0px; }

ul.sib_menu_horizontal li.sib_menu { border: 1px solid rgb(219, 219, 219); =
float: left; }

ul.sib_menu_horizontal li.sib_menu:hover { background: rgb(219, 219, 219); =
}

ul.sib_menu_horizontal a, ul.sib_menu_horizontal a:visited { padding-right:=
 12px; padding-left: 12px; display: block; line-height: 25px; text-decorati=
on: none; font-size: 12px; color: rgb(55, 28, 28); }

ul.sib_menu_horizontal li.sib_menu_selected { border: 1px solid rgb(219, 21=
9, 219); background: rgb(219, 219, 219); font-weight: bold; float: left; }

.menu { width: 745px; height: 22px; position: relative; z-index: 100; borde=
r-right: 1px solid rgb(219, 219, 219); font-family: helvetica, sans-serif; =
}

* html .menu { width: 745px; }

.menu ul { padding: 0px; margin: 0px; list-style-type: none; }

.menu ul ul { width: 149px; }

.menu li { float: left; width: 149px; position: relative; }

.menu a, .menu a:visited { display: block; font-size: 12px; text-decoration=
: none; color: rgb(55, 28, 28); width: 138px; height: 20px; border-style: s=
olid; border-color: rgb(219, 219, 219); border-image: initial; border-width=
: 1px 0px 1px 1px; background: transparent; padding-left: 10px; line-height=
: 19px; font-weight: normal; }

* html .menu a, * html .menu a:visited { width: 138px; }

.menu ul ul a.drop, .menu ul ul a.drop:visited { background: url("../sib_im=
ages/grey-arrow.gif") 130px center no-repeat rgb(255, 255, 255); }

.menu ul ul a.drop:hover { background: url("../sib_images/blue-arrow.gif") =
130px center no-repeat rgb(216, 216, 216); text-decoration: underline; }

.menu ul ul :hover > a.drop { background: url("../sib_images/blue-arrow.gif=
") 130px center no-repeat rgb(216, 216, 216); text-decoration: underline; }

.menu ul ul ul a, .menu ul ul ul a:visited { background: rgb(255, 255, 255)=
; }

.menu ul ul ul a:hover { background: rgb(216, 216, 216); text-decoration: u=
nderline; }

.menu ul ul { visibility: hidden; position: absolute; height: 0px; top: 21p=
x; left: 0px; width: 149px; border-top: 1px solid rgb(219, 219, 219); font-=
size: 12px; }

* html .menu ul ul { top: 21px; }

.menu ul ul ul { left: 149px; top: -1px; width: 149px; }

.menu ul ul ul.left { left: -149px; }

.menu table { position: absolute; top: 0px; left: 0px; border-collapse: col=
lapse; }

.menu ul ul a, .menu ul ul a:visited { background: rgb(255, 255, 255); colo=
r: rgb(0, 0, 0); height: auto; line-height: 1em; padding: 5px 10px; width: =
128px; border-width: 0px 1px 1px; }

* html .menu ul ul a, * html .menu ul ul a:visited { width: 128px; }

.menu a:hover, .menu ul ul a:hover { color: rgb(55, 28, 28); background: rg=
b(216, 216, 216); text-decoration: underline; }

.menu :hover > a, .menu ul ul :hover > a { color: rgb(55, 28, 28); backgrou=
nd: rgb(216, 216, 216); text-decoration: underline; }

.menu ul li:hover ul, .menu ul a:hover ul { visibility: visible; }

.menu ul :hover ul ul { visibility: hidden; }

.menu ul :hover ul :hover ul { visibility: visible; }

.sib_drop_menu { width: 700px; height: 32px; position: absolute; right: 100=
px; bottom: 0px; z-index: 100; font-family: Helvetica, sans-serif; }

* html .sib_drop_menu { width: 745px; }

.sib_drop_menu ul { padding: 0px; margin: 0px; list-style-type: none; }

.sib_drop_menu ul ul { padding: 10px; background: rgb(255, 255, 255); }

.sib_drop_menu li { float: right; position: relative; }

.sib_drop_menu a, .sib_drop_menu a:visited { display: block; font-size: 12p=
x; text-decoration: none; color: rgb(0, 0, 0); width: 68px; height: 30px; p=
adding-left: 10px; line-height: 29px; font-weight: normal; }

* html .sib_drop_menu a, * html .sib_drop_menu a:visited { width: 68px; }

.sib_drop_menu ul ul a.drop, .sib_drop_menu ul ul a.drop:visited { backgrou=
nd: url("../sib_images/triangle_left_grey.gif") 140px center no-repeat rgb(=
255, 255, 255); }

.sib_drop_menu ul ul a.drop:hover { background: url("../sib_images/triangle=
_left_grey.gif") 140px center no-repeat rgb(204, 0, 0); color: rgb(255, 255=
, 255); }

.sib_drop_menu ul ul :hover > a.drop { background: url("../sib_images/trian=
gle_left.gif") 140px center no-repeat rgb(204, 0, 0); color: rgb(255, 255, =
255); }

.sib_drop_menu ul ul ul a, .sib_drop_menu ul ul ul a:visited { background: =
rgb(255, 255, 255); }

.sib_drop_menu ul ul ul a:hover { background: rgb(204, 0, 0); }

.sib_drop_menu ul ul { visibility: hidden; position: absolute; height: 0px;=
 top: 31px; left: 0px; width: 149px; }

* html .sib_drop_menu ul ul { top: 31px; }

.sib_drop_menu ul ul ul { left: 149px; top: -1px; width: 149px; }

.sib_drop_menu ul ul ul.right { left: -169px; }

.sib_drop_menu table { position: absolute; top: 0px; left: 0px; border-coll=
apse: collapse; }

.sib_drop_menu ul ul a, .sib_drop_menu ul ul a:visited { background: rgb(25=
5, 255, 255); color: rgb(81, 81, 81); height: auto; line-height: 1em; paddi=
ng: 5px 10px; width: 128px; border-bottom: 1px solid rgb(221, 221, 221); fo=
nt-weight: normal; }

* html .sib_drop_menu ul ul a, * html .sib_drop_menu ul ul a:visited { widt=
h: 128px; }

.sib_drop_menu a:hover { height: 25px; margin-bottom: 3px; }

.sib_drop_menu :hover > a { height: 25px; margin-bottom: 3px; }

.sib_drop_menu ul ul a:hover { color: rgb(255, 255, 255); background: rgb(2=
04, 0, 0); margin-bottom: 0px; height: auto; }

.sib_drop_menu ul ul :hover > a { color: rgb(255, 255, 255); background: rg=
b(204, 0, 0); margin-bottom: 0px; height: auto; }

.sib_drop_menu ul li:hover ul, .sib_drop_menu ul a:hover ul { visibility: v=
isible; height: auto; margin-top: -4px; border-top: 2px solid rgb(204, 0, 0=
); background: url("../sib_images/ul_triangle.gif") 20px 0px no-repeat rgb(=
255, 255, 255); }

.sib_drop_menu ul :hover ul ul { visibility: hidden; }

.sib_drop_menu ul :hover ul :hover ul { visibility: visible; }

.sib_drop_rmenu { width: auto; height: 32px; position: absolute; right: 0px=
; bottom: 0px; z-index: 100; font-family: Helvetica, sans-serif; }

* html .sib_drop_rmenu { width: auto; }

.sib_drop_rmenu ul { padding: 0px; margin: 0px; list-style-type: none; }

.sib_drop_rmenu ul ul { padding: 10px; background: rgb(255, 255, 255); }

.sib_drop_rmenu li { float: left; position: relative; }

.sib_drop_rmenu a, .sib_drop_rmenu a:visited { display: block; font-size: 1=
2px; text-decoration: none; color: rgb(0, 0, 0); width: 68px; height: 30px;=
 padding-left: 10px; line-height: 29px; font-weight: normal; }

* html .sib_drop_rmenu a, * html .sib_drop_rmenu a:visited { width: 68px; }

.sib_drop_rmenu ul ul a.drop, .sib_drop_rmenu ul ul a.drop:visited { backgr=
ound: url("../sib_images/triangle_left_grey.gif") 140px center no-repeat rg=
b(255, 255, 255); }

.sib_drop_rmenu ul ul a.drop:hover { background: url("../sib_images/triangl=
e_left_grey.gif") 140px center no-repeat rgb(204, 0, 0); color: rgb(255, 25=
5, 255); }

.sib_drop_rmenu ul ul :hover > a.drop { background: url("../sib_images/tria=
ngle_left.gif") 140px center no-repeat rgb(204, 0, 0); color: rgb(255, 255,=
 255); }

.sib_drop_rmenu ul ul ul a, .sib_drop_rmenu ul ul ul a:visited { background=
: rgb(255, 255, 255); }

.sib_drop_rmenu ul ul ul a:hover { background: rgb(204, 0, 0); }

.sib_drop_rmenu ul ul { visibility: hidden; position: absolute; height: 0px=
; top: 31px; left: -100px; width: 149px; }

* html .sib_drop_rmenu ul ul { top: 31px; }

.sib_drop_rmenu ul ul ul { left: 149px; top: -1px; width: 149px; }

.sib_drop_rmenu ul ul ul.right { left: -169px; }

.sib_drop_rmenu table { position: absolute; top: 0px; left: 0px; border-col=
lapse: collapse; }

.sib_drop_rmenu ul ul a, .sib_drop_rmenu ul ul a:visited { background: rgb(=
255, 255, 255); color: rgb(81, 81, 81); height: auto; line-height: 1em; pad=
ding: 5px 10px; width: 128px; border-bottom: 1px solid rgb(221, 221, 221); =
font-weight: normal; }

* html .sib_drop_rmenu ul ul a, * html .sib_drop_rmenu ul ul a:visited { wi=
dth: 128px; }

.sib_drop_rmenu a:hover { height: 25px; margin-bottom: 3px; }

.sib_drop_rmenu :hover > a { height: 25px; margin-bottom: 3px; }

.sib_drop_rmenu ul ul a:hover { color: rgb(255, 255, 255); background: rgb(=
204, 0, 0); margin-bottom: 0px; height: auto; }

.sib_drop_rmenu ul ul :hover > a { color: rgb(255, 255, 255); background: r=
gb(204, 0, 0); margin-bottom: 0px; height: auto; }

.sib_drop_rmenu ul li:hover ul, .sib_drop_rmenu ul a:hover ul { visibility:=
 visible; height: auto; margin-top: -4px; border-top: 2px solid rgb(204, 0,=
 0); background: url("../sib_images/ul_triangle.gif") 120px 0px no-repeat r=
gb(255, 255, 255); }

.sib_drop_rmenu ul :hover ul ul { visibility: hidden; }

.sib_drop_rmenu ul :hover ul :hover ul { visibility: visible; }

#sib_body a.sib_link, #sib_body a.sib_link:visited { color: rgb(214, 22, 29=
); font-size: 12px; font-family: Helvetica; text-decoration: none; }

#sib_body a.sib_link:hover { text-decoration: underline; }

#sib_body a.sib_link:visited { color: rgb(146, 2, 9); }

#sib_body a.sib_mail, #sib_body a.sib_mail:visited { color: rgb(49, 157, 21=
1); }

#sib_body ul.sib_menu li a.sib_link, #sib_body ul.sib_menu_horizontal li a.=
sib_link, #sib_body ul.sib_menu li a.sib_link:visited, #sib_body ul.sib_men=
u_horizontal li a.sib_link:visited { color: rgb(55, 28, 28); }

a, a:visited { color: rgb(214, 22, 29); text-decoration: none; }

a:visited { color: rgb(146, 2, 9); }

a:hover, a:hover:visited { text-decoration: underline; }

a.sib_mail, a.sib_mail:visited { color: rgb(49, 157, 211); }

#sib_container input.sib_text { border: 1px solid rgb(195, 195, 195); color=
: rgb(152, 152, 152); font-size: 11px; font-weight: normal; margin: 5px; wi=
dth: 124px; background: rgb(255, 255, 255); }

#sib_body select.sib_select { font-size: 11px; font-weight: normal; margin:=
 5px; width: 124px; background: rgb(255, 255, 255); border-color: rgb(124, =
124, 124) rgb(195, 195, 195) rgb(195, 195, 195) rgb(124, 124, 124); border-=
style: solid; border-width: 1px; color: rgb(64, 105, 129); }

#sib_body input.sib_text2 { font-size: 11px; font-weight: normal; margin: 5=
px; width: 124px; background: rgb(255, 255, 255); border-color: rgb(124, 12=
4, 124) rgb(195, 195, 195) rgb(195, 195, 195) rgb(124, 124, 124); border-st=
yle: solid; border-width: 1px; color: rgb(64, 105, 129); }

#sib_body input.sib_action { border: 1px solid rgb(195, 195, 195); color: r=
gb(0, 0, 0); font-size: 11px; font-weight: normal; margin: 5px; padding: 2p=
x; width: 100px; background: rgb(255, 255, 255); }

#sib_last_update { position: absolute; bottom: 40px; height: 20px; width: 1=
00%; color: rgb(153, 153, 153); font-family: Verdana; font-size: 11px; font=
-weight: normal; padding-bottom: 3px; text-align: center; z-index: 2; }

#sib_footer { position: absolute; bottom: 0px; height: 40px; background-col=
or: rgb(30, 36, 37); width: 100%; color: rgb(247, 248, 250); letter-spacing=
: 1px; font-family: Verdana; font-size: 10px; font-weight: normal; z-index:=
 2; }

#sib_footer_content { position: relative; padding: 9px 300px 0px 36px; }

#sib_footer a { text-decoration: none; color: rgb(247, 248, 250); }

#sib_footer a:hover { color: rgb(247, 248, 250); text-decoration: underline=
; }

#sib_footer a img, #sib_header_big a img, #sib_header a img, #sib_header_sm=
all a img { border: none; vertical-align: middle; padding-right: 5px; }

#sib_footer_right { position: absolute; right: 18px; width: 400px; top: 9px=
; text-align: right; }

#sib_footer_right a { padding-left: 10px; }

#sib_footer_right a:hover img { text-decoration: none; border: none; }

#sib_footer_print { background: url("../sib_images/print_hover.png") left t=
op no-repeat transparent; padding-left: 10px; margin-right: 10px; }

#sib_footer_gototop { background: url("../sib_images/triangle_hover.png") l=
eft top no-repeat transparent; padding-left: 10px; margin-right: 10px; }

#sib_footer_mail { background: url("../sib_images/mail_hover.png") left top=
 no-repeat transparent; padding-left: 10px; margin-right: 10px; }

#sib_menu_nav_horizontal, #sib_menu_nav_horizontal2 { height: 25px; positio=
n: relative; right: 0px; top: -15px; }

#sib_menu_nav_horizontal ul.sib_menu_horizontal { list-style-type: none; wi=
dth: 800px; height: 25px; padding: 0px; margin: 0px auto; }

#sib_menu_nav_horizontal ul.sib_menu_horizontal li { border: 1px solid rgb(=
219, 219, 219); float: left; }

#sib_menu_nav_horizontal ul.sib_menu_horizontal li:hover { background: rgb(=
219, 219, 219); }

#sib_menu_nav_horizontal ul.sib_menu_horizontal a { text-align: center; dis=
play: block; line-height: 25px; text-decoration: none; font-size: 12px; col=
or: rgb(55, 28, 28); }

#sib_menu_nav_horizontal ul.sib_menu_horizontal a:hover { text-decoration: =
underline; }

#sib_menu_nav_horizontal2 ul.sib_menu_horizontal2 { list-style-type: none; =
height: 25px; padding-left: 0px; margin-left: 0px; }

ul.sib_menu_horizontal2 li.sib_menu { border: 1px solid rgb(219, 219, 219);=
 float: left; }

ul.sib_menu_horizontal2 li.sib_menu:hover { background: rgb(219, 219, 219);=
 }

ul.sib_menu_horizontal2 a, ul.sib_menu_horizontal a:visited { padding-right=
: 12px; padding-left: 12px; display: block; line-height: 25px; text-decorat=
ion: none; font-size: 12px; color: rgb(55, 28, 28); }

ul.sib_menu_horizontal2 li.sib_menu_selected { border: 1px solid rgb(219, 2=
19, 219); background: rgb(219, 219, 219); font-weight: bold; float: left; }

#sib_menu_embedded { float: left; margin-right: 10px; }

#sib_content { position: relative; bottom: 0px; left: 0px; margin-left: 220=
px; }

#sib_left_menu { float: left; width: 210px; margin-right: 10px; }
------MultipartBoundary--MH5cCG6xu0oRDQS51GKqdciL3nRstDKghPwryY7CSS----
Content-Type: image/png
Content-Transfer-Encoding: base64
Content-Location: https://web.expasy.org/css/sib_images/sib_header_small_bkgd.png

iVBORw0KGgoAAAANSUhEUgAAABMAAAAyCAMAAACJfhBtAAAAGXRFWHRTb2Z0d2FyZQBBZG9iZSBJ
bWFnZVJlYWR5ccllPAAAAFdQTFRF5+zv5erv3ODk2uHk6e3w5Ont6+/y5eru8vb45uvv3+To7fH0
2N7j4ufr2eHk3OHl8fX44+js4OXp3eLm19/i7PDz4ebq3uPn8PT36u7x7vL17/P22ODj2sG0MAAA
AF1JREFUeNqMyrcRxAAQw0DK25f3+v7rVAFgcBtioJo0kS4Kfy+F20Ph1pF2sq0k3RRuOSmqISWk
ilSQZrLtR7YdZNtCtrWkk2xbybaRbMtIA9n2p3DbyLaelNInwADllz5ZW2By0gAAAABJRU5ErkJg
gg==

------MultipartBoundary--MH5cCG6xu0oRDQS51GKqdciL3nRstDKghPwryY7CSS----
Content-Type: image/png
Content-Transfer-Encoding: base64
Content-Location: https://web.expasy.org/css/sib_images/sib_ExPASy_logo_small.png

iVBORw0KGgoAAAANSUhEUgAAAOUAAAAgCAMAAAGtNX+1AAAAGXRFWHRTb2Z0d2FyZQBBZG9iZSBJ
bWFnZVJlYWR5ccllPAAAAwBQTFRF7jYrpaep6LS4w8rN70cy9HR57TY99pWW/vT08/Pz7BEZ8FU8
6uvs6d3g6oOJ4Ofq5ezvgoWH9J2g+Keq/evsx83Q4efr/eLk6nZ78ldc7Rwk9oKH6aOo7Ssz+fr6
lZeZ6bm9//r57XuB7PH07V5kt73AwcfK1t3grLG06pOY8VxB9pSG4+Pk7ERL+bS25tnctbq96lJY
+9HTZmdr+sLE/Nzd29vc7GRrvsLF9GhpwsPE7AwV2uTn8mlNsLW46dre9INm6K2y9YR52eLk/Pz8
7iYrury+9Hxjqa2wbW5x83JU+bis9HpdzdXY0tncx7q7+a6v6IuQ7i4q8mFG7EpR8mVJ+8rL7G1z
ysrL7TxC8ENJ5NXY61Zd9oyQ3ufq825Q+KaW6wQM83RZ5dHV5ebp/NPI9/n51NrdzdTXytHU7SMn
15GV+sW57SkesLS2ur/C6snN09TV6c3R//z87z8u3OLl+ru+dnZ5v8XI6OLmtby+7Roh0dbZ+87Q
zNLVusHE5Ort70426sHF6ubqnqGjsbe65srO1+Diyc/Stbi6+ba46tbZ6MXI0dnb2c/R6tPW+r2v
1tze3ePnvcPG+8nB09ze7u7v2d/i/NvT+vz98cDD7TAh3+XoloaJ/eHfmpyf58fL9G9z/eji3ujq
5r3B3tTV9fb3397f8E1S6Ojpz8/Q+fv889LT7zI4s7m85+vu/vb3/u/v9ph/z9fa7SAd5Onsi4yP
y9TW3+bp/NbYfX+C5evu4+ns3Obo5+3w6vDy////7fL03efp6vDz6e/y3ebp6O7x4ujr6O7y5uzv
6e/z6/Hz5evv5Oru3OXo/v7+3Obp4uns4+nt2+Xn5+3x5u3w//7+5Ovu6/H0/f7+/f396O/z3efq
5+7x6O/y4+rt/efn7Rsj//396u/y//z7/v//7RYe8PHx//79xsbH8PT1kZKV//v7qYeK5+ns6+3v
x8/S99fY9Nze6vDxwzA3km1x5erub3d677Cz87a68sbI8sjK83ha//j4//7/vKmr4clKYAAAFCdJ
REFUeNpiOHgeCJYpH1QGo4PKB6cBMRCA+Qw3DyRoSel5RrhISSkdk913rN/wLt+xY1eAaN+VKww3
bb0CgLIHOKSl2AIbGs42qFxvAFFAfLaB4VZQCauIXuHcgJ0mHvz8/BVqGaL8/NPVK5j5Mzr4AQKI
AWTteaAdYNuUlcF2QywGYoYsn6QSKU/PaQekjkmw8VXuu7L+7rG7x47dvXJl37FjDMFJoQekPA8s
PSB1lu1sYMPu3Wujd+8G2dnQcP0sg1SJEHtWhBvrgQP8pdMnnWPkX8dvwZ/Br8ovyp+uChBADOel
hLQ4bLkZpIAOBwLBA1JAcHj/4f379/MdPnz4/f5IEBsoABIBg8OHIQIMN7N8RFIdtErAWuXTnhrt
BGo9CQQy+nwnT7I5GhqePCmgueAkOhA4yXCrhFtLK5ghUuWZnudKnlWKj0ylDzw8bjHn+A6x42LH
ocD8uAWMCRS0ABFiNQy3QA60jFLRkw3YJlhuuVOY48ABpQsGzlU2ey9XHc1g3q7W6ttusPfCh9bW
vfWtmR+c1x06urfKuVVVFCCAIGEMBuDoPAgJZXBoQ6N72kEY6yBEFhr+1g8bub2CWYA27wcGEuNq
XSDLXvbw48OgkFJq4gOSsuAQQoQShGCwztXa5GDb6ColdcXT09jswKO1QJ2uEhL7jt3dt09Wc8Gx
FTJXdO+Ck9CVY8DIBIEr+/bd3cdgzcAx40AoSOdJT89One4DRlJS+rInBQQCQWHo6AgkA0/yYgvd
GdzxSfHcilxSUtc9jV1cHlzbyCUVncXGxnZWtuGs7O7drpESbQ1KZ4EJZff1hrO7z+7efbYByDh7
lmELC7cWN3uWrIrUcePzHstZi4sPWEeriYJiYDIkGjYfVzmeORkeL8dLIXHEYO3KUMJwQDb2kRS/
2XOevweKyw5ci26Rn37Ot3cSvx8//8Qd+fz16q12mR3T+euAfGaDDGZ1X/58ZgZrYFg+rJUK0ZM6
NN/tq5CQuPgbkeWtqodUp7YfUr189JBdpmhV/V7Ro/WH1lUdrdhbpXa092j90QuqqgAByKi+kKai
MH51o9mG8x8z/2xSw40cpiRklI4SW5YpVMxglTPB1lxElI7U9TJ7CUFo0fBhox4G6yEfJgkO5r0c
zhjn/tnDRhhz+jALlMinHkJCoe/c7SHod8/3ne/3fT/uj3M5XGazR63efcKEkEbjnw6tqgE9XdL1
Israp2xNJXxP2oyAk0kpKUm3oDpvlHJNkpScdczPH6uEIifJgHESIgchJ0rkZi6XA01SAk/fHXTD
OvhwaHDE4mc89PUdYsnz6rVTCDX7ZM9LomFLFEXeIPJbrVqe50U9f1d08Ft2XuT52b5X0GnjRVkD
EmClhy4KOqB9Hjw9Ss3YIaoYOrRa/NPysTo4avhirx1deTaKpr7t0mYnZ+BkzNo4Tlve1/ecawBm
FzYg6+1CAyecEWTCcQINge5FviGUenQJzOZ4LXowOHB5YOzNvlUZKp4zTT0v5lvQpxNoH42O7lDP
akO6Gm7ShDHhSGjTUJV3QvqtdyTS6cT9RNp+NvEv0qUNhmmZConqYpPJh/way4jVah2xaJTvkFr2
JPS7IrRX87FQqNhHjQhOem+drMuAmwdltrgR2qSRJW00lTRFHfD1bLbE6FRWECavvs0olX6/f/r9
6pFBpTLYblLPaEsU/Zh4jAp16GvhXGxqxVhJTHDbyaMlUhUIvPQGAiQc15EZsqSLm6vg7xR+TajC
/Hay3h0gbm+cxONLZKY+rCDETcic103iXh0ITUyeXnmPzebx1Y6jJpVqZzzm68Ble+3dNR8u1C3U
dlXEFmIr6KgrjE0Ym4dx5PMwDvYuOnGQVeA558wk/uJ+qnC6e3XBbZMT6/rxotOkwKzOuWaOKHBw
mHVvr2FnvzOi6I8ET2PFHBNtbvwPiNVFu3+WtS7rlw/+aA+Ou365XK5UKoMxm2HZFMYZTBOUKZaF
mi4WY2A4UyxSMKIcngwUrCzFdAyzvwKQXT4wbVRxHD84/pZs10FhtVAGZLSUgeBA/gTYhsCoTCJ/
CogpEJgyuijdCMOm4EonBZwhm1Q0OgQVM/kjpA1mATvKy5GjFFgYcZsxzARRMWZxMzExRFni771r
GbiXu3vv3t3lm2vufT6/UvUrT7UfXER18ZXwdxdpefm5x/jwaI8Od6ZdRuYHrh5GVBEg4ZtrVN0L
8AVRb2IiCDbHHvCrM+k8ahG4iKBaulIBHBDjNb20JIVh3tJSdgVg4DnFOcUwj4M5svxh8RNuECaQ
jcwsuZBBVUkkwwEBsVe3a8rci1OQe4CPbLyhRKIMPlI623Qca5T3hBobQjXnkzo7+2gLJs5dIdr4
mQh2dnZHJnO8fmddHREORI6vr8fWWLfrskoDvEpI5MfuyEOjCFlckYtNxwEka+8pFhbUi2rMlMqR
S+9ELCxEEchUAmvid6CDQURI5CbQ2triGj9epKp+KsmvKdhG+S/VQCS1O7IjZQTlIjRNECS1N1WI
xeLi+eJ9EZ/Z1aC0/ZdUdvu4fT7CJ6ppfl5x58f5w9hzeCfeg4HdTgqZO/yYr6fm4S0pY1nB6+gE
oNYdOUYiXxn7LTf3k8sb6FU+sjOBx1480K4yOzv7b3uF3R4IYHM690kfAgNhxs5zjocdIR8+cd69
64YfnEBkifEUeuMLywdlpXsik0ZScv1TrBZ0dBrjXersTMCqFTrjfZzLaqxdBeR6VhTjWafKqRJW
YhkvC4Wkc6t5r6hxo0KHrQMntk/kb+f/ctWLKtn1lnH1/qgYbdwTJZNIW2fCMqBSqLLF7bepMXOl
AFFh/GthGJ5i28OIMIJUsi1jvjpt/yOvkPQUOmIsrSmoqyvIis0CXz2JHEXXr/9aPI2Q38EMyJTe
6hyHqkEadvr7W4o4NVSyCdlQKrSf/tLTR5w6DOcSWzuUELZ2UuJCJQHVBJScrpoXRqQEhcuUr5cx
thTQDj+rkULeO5FJCOWODLYc9NtAj0OLWiVSDGcX0VfdOMf8XuUv3LypWnXBnzCfxzncAWzH9xHE
k2cpX8oLdALNeCS/JF3wzOFxiSD8wIsPEDr5bv3LooFIEfILQp+35jlC0sxTGig72yC1my8/Q6BB
NwV75zgctGltpPx5Uo/yB0OaZuf8DFUFRRB2ifHUtXSfx7WRm+sZgvBv01bQCmr8KhLchazJ5QgF
poJIHDEhYI+pKZ2jEfpeeX83qEXniJ4KaZM76H7smosOGal7ZQ4sk96LH5F5GVyROfrlphDN+zr4
Ys+WUM3NzRRlsQoia5EoeVMQro3z//B8yiHP5KBn15HIGoTQ26FMplLZEBPNJGo7GLM2kUkcZMz9
FzTdTKOs9wxzgYa/A4zeHJPImCeYbh1joBmZspuRBzM0w8TQymNMdAxjzmSCaQw8yVmsr+TaPO/I
Wkutr1QQftI/btSj8Q+/o+Xeokj0fPk9kWhgqGvo/sQx3f1og4k1aM2sVsn+mckWGjiTLFPDsn1d
Sra6q5rWfyeXTxo0Q9F0tU4XzXImtout1lUPwd2GasNkTjcfSdpmS9BmYEbR5dDWjPCUQQ+Pt5LG
A6dbptPROkIbftYoNjNRP2ku1MuDaTaY7tH3GbjJzNt9DXpdVyFn0t82mTkuh+uZmaAb9IXB+hyz
vlDDmrScyTzDaTg2R6+h2Z4+E01Tlqd9GfjX5O/1HTc+Vddv/avYEtf/8zX4Ugj+A2FiHbLQc0Sc
cARvcsSVHBEnTOANxAgddibWJXkEPz+DVfqfAI1YC1BT2RkORB5GTBFJFCH4Ihd0RYIkC0oEkVKj
Y6gIK4bHVdQiUJuoWDcNq0ktiKB2RQXXmR2VskXsFoq46tokerxcgWQgau6IswyzPqajdZcZ7Uyn
nc5A2/+cexPBtTP9Sbjn/Oc75+Sbm9z/+46ofDiiNYiPtRAfoLM9PT0fQEAnyBetrY2o/e4vAy7W
ToqLTbH/WlT4bsw9DnVxZmGcECVZdwVfC/8C+Vyq9FNSR39TeMRXl2MKDIlFyTEtvjK82Fer3xZg
oXIvflurhVX9pXmxUJB9pXmxr0TfFd0v5QviV0R3TduO1uHHwtIZv552QLS5ynej56VvOn9HKGlC
+b6x6kZALEIrgiXzpoQi886d/YrMKfZLKJjSkl5SMe8cqYqAS7K04DgZWWQIgyTbG5aYypdUkmX9
83r5DusbmeLrfOUZw3p9nlio1D6M6BvCsmYlODh48OV/dgEet9tW/4CmZPl5dgrL9bra+bNuQDlF
czrSa6awdLuBpbu3l3X3siybGRjGstCYuYCVlrCsm2Szgl+756a6swyvoZOp2IuBgGeTA4+fYAmI
3b/XzZLAY9AnL9ImFz4LQcCsW0D29sIgrOTmM/w/N2H5rDPiLNqzffWGHWv+emrjuvG3NHP+F8uU
lLStWz+8ch+h4W6EWtMnsxwYAJbst6AO2IFvWTYw58RAX580MaxPWgK5gQGW7UuN61tSMNA3II1j
AZU1T/or/HEAz/YlLoFMH7u3MxOwGE9G+mC9AX4yTmIEZGEPPNaHk3g6XoDFUwS4ECxm+axKdGDp
2tXbxjf2/A6dWrNm445t2KW8w/LL25NYznpZ3n7//sjL8vItV1H1QnTwxTM/y6Tbrv05WCfhyMN6
JLkw0xDzyPUoLycVR5whOMt1qXMnHkpcQmyZ62heamJnQcSV27eTOo9A4k8FgUTKCJJGMHWTenwG
GzrAuARr50s9whcXaZNJ5F5WkZo5vv0CfP/QZz0bNryXpcvP8uN9y6ajsNcjIy+bZq9cjqrhKRwk
ecsy3HVUgXXSoF/0pM7D5xYuaYlfBSUpgjsKIBLnBYZnfkpkEbySDHmu8EvBxS5X3KKpsmnwHQE1
NedP+geJAvP3MEuJRLRWg4Z/1rNmHdzINafGhvfsmDEDs5z8u/zS7mOZktDQHotiw8rP//QpGh4D
EaiOmIiS+FnaB4ElcbCg90B1HVUE2guTQXxJS3jZ5RocLJASYRZuz1JcjzH8g3fA9sEliZCMSbbH
xAmZyRbZJ9tcINwGyWi4zzvDVuECclDAu/hrOFyB5UE1+svZtfn523aMb4QYB62XP75neGJ7/tqV
/luJWdoElilGBL7+8jL0zW/zrkYiVD0MT1p19Asfy+LHQ0cVO227+Lj+uLBgCHTfEUXgkLTEJpxy
pkLLjk+Vhux5RbaYqphdOLtrEcwDaShNTJwJODtG4Al2LAwxmpeQeBqezqtIOxklkhIrS5zHMx/j
jYbIoH1INLJJdAC+rvkffbR6GwmhkBxYN4ZQo+TZD1l+3ALf6xGEXl55tf/fkXMWjqGx0Gp1dHBU
FW9eim2OZYFZvrj0xSX4hF4H5JJ2nnB4oen1Xl6wC1o2mwPe1xcUO2zLsqRz50oDd3kBaHtS3HnJ
8cTh8GIMQBw4KaBtOAVd+PN68WI27xN4eb08xkEGvQTnJTAvzolGQn6BRSVYzHwhloK5xZLP0BpV
U0MsLs/SQZzK+lX4xxvb8Oonun0zl8eFXphzdaIaTXQHgQxc/gLL+uJ+/zkI0dAPicjmj1D8BymC
xObVNS/C/eidhhgy+pAA+wXp7TuRwa2HRMOT9Rz9vq34+b4GP5eX7P2ikdIXoGPJScwMPqbtuKo5
O9FY1TkRUhaN5lwIDe14ASxj+2etT7n4GqGWlq2vll0pf73vxBwUGhGJhpHm6fPIxhCEJg4F5dQY
kkBC1zXtbqKsnyt50X6a4pX6adXpyVp+sqaX5X5N8a3LXyTxacvh3bs/0eW+B/z+qFDG725KML9N
iJswGtS+ElimY72OBfs0PkQhKCRqc3CNYmFIWciYIafoabQEs5TP3zr9ZUsLWOs/1DY0HP7PH5Hm
eWjEwUgsDCLUag38PNHw7KiOnXJ5tlIOpkF1DnyEkmo49nlabsAZyphL1R4TWyiLTB6gOibWUSqj
iTLGf2KkVKqmAGNumjxNRakq4zPMaRlfy+U/Up4DzyOuPJeRZm2Qp1moOplcaTU3NFXI5PJcsSzA
1JSmpDIq5A2mtIx4wFdQ4JB2q+K7zFZTvyXDfDig4bRJaU5ooniW5IRr82bgKhLBJfgrRcdsFFeF
WT6PKio6tOVZDbBsM8161f7j6Zfbw/atMlp+rl6h3rIpQrMlCOpP6Ipbs0NC8Vc58taKD8EoWBgn
U5+gN1ZQDENbb1r1dQzdbNWa9BTNMNZrOo4RHwP5T9N6c7bKatW1UTe1JtkbmqYZrkuXoIcrrao8
ebKiLj6hS2UxVup1OhNj1rcxjFImHh29RpnNdNcbDNMlWFR1VtimIuOwrDIbfEobU0FZ62Gfk/Qb
1RmdWGzxsZwUkkXPo6Mauw05wLIUlQaVDkPNB5bMd5e3rjI26P78/ffz//n3zki15mnRpugiDdhs
sPcILZxAYAsPtf6eBpY052nW6ROYuvpRvSrbpK+jGWCppDOameauUZ1zVPxmVGuhmWtmSzatr6Up
mVaZraunK5RiJcOYKplRRgn+iZHJrEqa6dIbm5n6ruY6T5vM3JzAgNehzPTJDCcjVuq7GEZlBehN
M3Cm20xihkuIN9W3gemSZdCM8YwY7uXsMsm7UVaWXgZVFN7pZTigLdlS7gzQ1QboboStSklZnxzd
Hd3RquluVDeWlqpvTSzvRprQ0Gq4mZq/eRjmAbFB9+7hU0ItOTEkh4zYFj3QYjfEYM+EzxIfOBkO
ZyAFDsujhbn3tFrowQA+dsQztR4Yc3J4MmBhJS2HTy1hD06LTRjHEauFjyhhB0By2Hs9wEs5tbzz
amsf+b/iO45zepx8cE5ocuQPdzjO48F9PCxA4MJ5nDgNowRFhj38ZLiSQTKJ44RpHDQ9OOHhyBIe
fgl+SQ+/K1mXZAkQb46X5ciH4OFOMuSfSAD/BcoVrfG8ygGIAAAAAElFTkSuQmCC

------MultipartBoundary--MH5cCG6xu0oRDQS51GKqdciL3nRstDKghPwryY7CSS----
Content-Type: image/png
Content-Transfer-Encoding: base64
Content-Location: https://web.expasy.org/css/sib_images/triangle_hover.png

iVBORw0KGgoAAAANSUhEUgAAAA0AAAANCAMAAABFNRROAAAAGXRFWHRTb2Z0d2FyZQBBZG9iZSBJ
bWFnZVJlYWR5ccllPAAAAAZQTFRF////HiQl+ZZo5QAAACpJREFUeNpiYEQGDNh4KBQDnMbgMSAz
UIUQqhgQljBg48EADrdAAUCAAQA2AgCSsSw2MwAAAABJRU5ErkJggg==

------MultipartBoundary--MH5cCG6xu0oRDQS51GKqdciL3nRstDKghPwryY7CSS----
Content-Type: text/css
Content-Transfer-Encoding: quoted-printable
Content-Location: https://web.expasy.org/css/sib_css/sib_print.css

@charset "utf-8";

html, body { height: 100%; margin: 0px; padding: 0px; min-width: 800px; }

form { margin: 0px; }

#sib_container { position: relative; padding: 0px; margin: 0px; top: 0px; l=
eft: 0px; min-height: 100%; width: 100%; background-color: rgb(255, 255, 25=
5); }

#sib_header_big, #sib_header_small, #sib_header { position: relative; backg=
round-color: rgb(255, 255, 255); height: 150px; width: 100%; color: rgb(0, =
0, 0); z-index: 2; border-bottom: 1px solid rgb(195, 195, 195); }

#sib_header { height: 100px; }

#sib_header h1 a, h2 a { text-decoration: none; color: rgb(0, 0, 0); }

#sib_header_small { height: 50px; }

#sib_header_big #sib_logo, #sib_header_small #sib_logo, #sib_header #sib_lo=
go { position: absolute; top: 15px; left: 18px; width: 199px; height: 106px=
; display: list-item; list-style-image: url("../sib_images/sib_logo_print.g=
if"); list-style-position: inside; letter-spacing: -1000em; font-size: 1px;=
 color: rgb(255, 255, 255); }

#sib_header #sib_logo { top: 12px; width: 135px; height: 75px; list-style-i=
mage: url("../sib_images/sib_logo_medium_print.gif"); }

#sib_header_small #sib_logo { top: 8px; width: 42px; height: 32px; list-sty=
le-image: url("../sib_images/sib_logo_small_print.gif"); }

#sib_logo span { display: none; }

#sib_header_big h1, #sib_header_small h1, #sib_header h1 { position: relati=
ve; top: 50px; margin: 0px 50px; color: rgb(0, 0, 0); text-align: center; f=
ont: 32px Helvetica, Verdana, sans-serif; white-space: nowrap; }

#sib_header_big h2, #sib_header_small h2, #sib_header h2 { position: relati=
ve; top: 60px; margin: 0px 50px; color: rgb(0, 0, 0); text-align: center; f=
ont: 24px Helvetica, Verdana, sans-serif; white-space: nowrap; }

#sib_header h1 { font-size: 27px; top: 30px; }

#sib_header h1.with_subtitle { font-size: 27px; top: 15px; }

#sib_header h2 { font-size: 19px; top: 25px; }

#sib_header_small h1 { font-size: 21px; top: 15px; }

#sib_header_small h1.with_subtitle { font-size: 21px; margin: 0px 150px; to=
p: 5px; }

#sib_header_small h2 { margin: 0px 150px; font-size: 15px; top: 5px; }

#sib_header #sib_title, #sib_header #sib_title_no_logo { padding: 0px 350px=
; margin: 0px; top: 0px; height: 100px; }

#sib_header #sib_title_no_logo { padding: 0px 175px; }

#sib_header_small #sib_title, #sib_header_small #sib_title_no_logo { paddin=
g: 0px 150px; margin: 0px; top: 0px; height: 50px; }

#sib_header_small #sib_title_no_logo { padding: 0px 75px; }

#sib_header_small #sib_title { left: 70px; height: 32px; }

#sib_header_big #sib_title, #sib_header_big #sib_title_no_logo { padding: 0=
px 300px; margin: 0px; top: 0px; height: 150px; }

#sib_header_big #sib_title_no_logo { padding: 0px 200px; }

#sib_header_big #sib_title { height: 106px; left: 250px; }

#sib_header #sib_other_logo { position: absolute; border-left: 1px solid rg=
b(118, 118, 118); height: 88px; left: 175px; }

#sib_header_small #sib_other_logo { position: absolute; border-left: 1px so=
lid rgb(118, 118, 118); height: 38px; left: 75px; }

#sib_header_big #sib_other_logo { position: absolute; border-left: 1px soli=
d rgb(118, 118, 118); height: 106px; left: 220px; }

#sib_other_logo img { vertical-align: bottom; padding-top: 12px; }

#sib_header #sib_other_logo a { line-height: 88px; }

#sib_header_small #sib_other_logo a { line-height: 38px; }

#sib_header_big #sib_other_logo a { line-height: 106px; }

#sib_header_nav { position: absolute; font: 10px Helvetica, sans-serif; rig=
ht: 30px; top: 10px; white-space: nowrap; }

#sib_header_nav a { font: 10px Helvetica; color: rgb(40, 40, 40); text-deco=
ration: none; }

#sib_header_nav a:hover { text-decoration: underline; }

#sib_body { position: relative; padding: 18px 18px 78px; background-color: =
rgb(255, 255, 255); min-height: 420px; font-family: Helvetica; color: rgb(0=
, 0, 0); font-size: 12px; z-index: 1; }

#sib_navigation { margin: 0px; padding: 3px 5px; font-size: 11px; font-fami=
ly: Helvetica; position: relative; top: -15px; left: -15px; }

#sib_navigation a.navigation, a.navigation:visited { color: rgb(40, 40, 40)=
; text-decoration: none; }

#sib_navigation a.navigation:hover { text-decoration: underline; }

#sib_body h1, h2, h3, h4, h5, h6 { font-family: Helvetica; color: rgb(0, 0,=
 0); }

#sib_body h1 { font-size: 16px; }

#sib_body h2 { font-size: 14px; }

#sib_body h3 { font-size: 12px; }

#sib_body h4 { font-size: 10px; }

#sib_body h5 { font-size: 9px; }

#sib_body h6 { font-size: 8px; }

#sib_body table, td, th { border: 1px solid rgb(219, 219, 219); border-coll=
apse: collapse; }

#sib_body td { padding: 3px; }

#sib_body th { font-size: 14px; font-weight: bold; background: rgb(219, 219=
, 219); color: rgb(0, 0, 0); text-align: center; padding: 3px 5px; }

#sib_body th.sib_header_red { font-size: 12px; font-weight: normal; backgro=
und: rgb(214, 22, 29); color: rgb(255, 255, 255); text-align: center; paddi=
ng: 3px 5px; }

#sib_body ul.sib_list { list-style-type: circle; }

#sib_body ul.sib_menu { list-style-type: none; width: 209px; padding-left: =
0px; margin-left: 0px; }

ul.sib_menu li.menu_title { background: url("../sib_images/menu_top.gif") t=
ransparent; height: 25px; line-height: 25px; font-size: 13px; color: rgb(25=
5, 255, 255); font-weight: bold; border: none; margin: 5px 5px 0px; padding=
-left: 5px; }

ul.sib_menu li.menu_title:hover { background: url("../sib_images/menu_top.g=
if") transparent; border: none; display: block; }

ul.sib_menu li.sib_menu, ul.sib_menu li.sib_menu_selected { border-bottom: =
1px solid rgb(219, 219, 219); padding: 0px 5px; margin: 0px 5px; height: 25=
px; font-size: 12px; }

ul.sib_menu li.sib_menu:hover { background: rgb(216, 216, 216); padding: 0p=
x 5px; }

ul.sib_menu a, ul.sib_menu a:visited { color: rgb(40, 40, 40); font-size: 1=
2px; line-height: 25px; margin: 0px; display: block; text-decoration: none;=
 }

ul.sib_menu li.sib_menu_selected { background: rgb(216, 216, 216); font-wei=
ght: bold; }

#sib_body ul.sib_menu_horizontal { list-style-type: none; height: 25px; pad=
ding-left: 0px; margin-left: 0px; }

ul.sib_menu_horizontal li.sib_menu { border: 1px solid rgb(219, 219, 219); =
float: left; }

ul.sib_menu_horizontal li.sib_menu:hover { background: rgb(216, 216, 216); =
}

ul.sib_menu_horizontal a, ul.sib_menu_horizontal a:visited { padding-right:=
 12px; padding-left: 12px; display: block; line-height: 25px; text-decorati=
on: none; font-size: 12px; color: rgb(40, 40, 40); }

ul.sib_menu_horizontal li.sib_menu_selected { border: 1px solid rgb(219, 21=
9, 219); background: rgb(216, 216, 216); font-weight: bold; float: left; }

.menu { width: 745px; height: 22px; position: relative; z-index: 100; borde=
r-right: 1px solid rgb(219, 219, 219); font-family: helvetica, sans-serif; =
}

* html .menu { width: 745px; }

.menu ul { padding: 0px; margin: 0px; list-style-type: none; }

.menu ul ul { width: 149px; }

.menu li { float: left; width: 149px; position: relative; }

.menu a, .menu a:visited { display: block; font-size: 12px; text-decoration=
: none; color: rgb(40, 40, 40); width: 138px; height: 20px; border-style: s=
olid; border-color: rgb(219, 219, 219); border-image: initial; border-width=
: 1px 0px 1px 1px; background: transparent; padding-left: 10px; line-height=
: 19px; font-weight: normal; }

* html .menu a, * html .menu a:visited { width: 138px; }

.menu ul ul a.drop, .menu ul ul a.drop:visited { background: url("../sib_im=
ages/grey-arrow.gif") 130px center no-repeat rgb(255, 255, 255); }

.menu ul ul a.drop:hover { background: url("../sib_images/blue-arrow.gif") =
130px center no-repeat rgb(216, 216, 216); text-decoration: underline; }

.menu ul ul :hover > a.drop { background: url("../sib_images/blue-arrow.gif=
") 130px center no-repeat rgb(216, 216, 216); text-decoration: underline; }

.menu ul ul ul a, .menu ul ul ul a:visited { background: rgb(255, 255, 255)=
; }

.menu ul ul ul a:hover { background: rgb(216, 216, 216); text-decoration: u=
nderline; }

.menu ul ul { visibility: hidden; position: absolute; height: 0px; top: 21p=
x; left: 0px; width: 149px; border-top: 1px solid rgb(219, 219, 219); font-=
size: 12px; }

* html .menu ul ul { top: 21px; }

.menu ul ul ul { left: 149px; top: -1px; width: 149px; }

.menu ul ul ul.left { left: -149px; }

.menu table { position: absolute; top: 0px; left: 0px; border-collapse: col=
lapse; }

.menu ul ul a, .menu ul ul a:visited { background: rgb(255, 255, 255); colo=
r: rgb(0, 0, 0); height: auto; line-height: 1em; padding: 5px 10px; width: =
128px; border-width: 0px 1px 1px; }

* html .menu ul ul a, * html .menu ul ul a:visited { width: 128px; }

.menu a:hover, .menu ul ul a:hover { color: rgb(40, 40, 40); background: rg=
b(216, 216, 216); text-decoration: underline; }

.menu :hover > a, .menu ul ul :hover > a { color: rgb(40, 40, 40); backgrou=
nd: rgb(216, 216, 216); text-decoration: underline; }

.menu ul li:hover ul, .menu ul a:hover ul { visibility: visible; }

.menu ul :hover ul ul { visibility: hidden; }

.menu ul :hover ul :hover ul { visibility: visible; }

.sib_drop_menu { width: 700px; height: 32px; position: absolute; right: 100=
px; bottom: 0px; z-index: 100; font-family: Helvetica, sans-serif; }

* html .sib_drop_menu { width: 745px; }

.sib_drop_menu ul { padding: 0px; margin: 0px; list-style-type: none; }

.sib_drop_menu ul ul { padding: 10px; background: rgb(255, 255, 255); }

.sib_drop_menu li { float: right; position: relative; }

.sib_drop_menu a, .sib_drop_menu a:visited { display: block; font-size: 12p=
x; text-decoration: none; color: rgb(0, 0, 0); width: 68px; height: 30px; p=
adding-left: 10px; line-height: 29px; font-weight: normal; }

* html .sib_drop_menu a, * html .sib_drop_menu a:visited { width: 68px; }

.sib_drop_menu ul ul a.drop, .sib_drop_menu ul ul a.drop:visited { backgrou=
nd: url("../sib_images/triangle_left_grey.gif") 140px center no-repeat rgb(=
255, 255, 255); }

.sib_drop_menu ul ul a.drop:hover { background: url("../sib_images/triangle=
_left_grey.gif") 140px center no-repeat rgb(204, 0, 0); color: rgb(255, 255=
, 255); }

.sib_drop_menu ul ul :hover > a.drop { background: url("../sib_images/trian=
gle_left.gif") 140px center no-repeat rgb(204, 0, 0); color: rgb(255, 255, =
255); }

.sib_drop_menu ul ul ul a, .sib_drop_menu ul ul ul a:visited { background: =
rgb(255, 255, 255); }

.sib_drop_menu ul ul ul a:hover { background: rgb(204, 0, 0); }

.sib_drop_menu ul ul { visibility: hidden; position: absolute; height: 0px;=
 top: 31px; left: 0px; width: 149px; }

* html .sib_drop_menu ul ul { top: 31px; }

.sib_drop_menu ul ul ul { left: 149px; top: -1px; width: 149px; }

.sib_drop_menu ul ul ul.right { left: -179px; }

.sib_drop_menu table { position: absolute; top: 0px; left: 0px; border-coll=
apse: collapse; }

.sib_drop_menu ul ul a, .sib_drop_menu ul ul a:visited { background: rgb(25=
5, 255, 255); color: rgb(40, 40, 40); height: auto; line-height: 1em; paddi=
ng: 5px 10px; width: 128px; border-bottom: 1px solid rgb(221, 221, 221); fo=
nt-weight: normal; }

* html .sib_drop_menu ul ul a, * html .sib_drop_menu ul ul a:visited { widt=
h: 128px; }

.sib_drop_menu a:hover { height: 25px; margin-bottom: 3px; }

.sib_drop_menu :hover > a { height: 25px; margin-bottom: 3px; }

.sib_drop_menu ul ul a:hover { color: rgb(255, 255, 255); background: rgb(2=
04, 0, 0); margin-bottom: 0px; height: auto; }

.sib_drop_menu ul ul :hover > a { color: rgb(255, 255, 255); background: rg=
b(204, 0, 0); margin-bottom: 0px; height: auto; }

.sib_drop_menu ul li:hover ul, .sib_drop_menu ul a:hover ul { visibility: v=
isible; height: auto; margin-top: -4px; border-top: 2px solid rgb(204, 0, 0=
); background: url("../sib_images/ul_triangle.gif") 20px 0px no-repeat rgb(=
255, 255, 255); }

.sib_drop_menu ul :hover ul ul { visibility: hidden; }

.sib_drop_menu ul :hover ul :hover ul { visibility: visible; }

#sib_body a.sib_link, #sib_body a.sib_link:visited { color: rgb(214, 22, 29=
); font-size: 12px; font-family: Helvetica; text-decoration: none; }

#sib_body a.sib_link:hover { text-decoration: underline; }

#sib_body a.sib_link:visited { color: rgb(146, 2, 9); }

#sib_body a.sib_mail, #sib_body a.sib_mail:visited { color: rgb(49, 157, 21=
1); }

#sib_body ul.sib_menu li a.sib_link, #sib_body ul.sib_menu_horizontal li a.=
sib_link, #sib_body ul.sib_menu li a.sib_link:visited, #sib_body ul.sib_men=
u_horizontal li a.sib_link:visited { color: rgb(55, 28, 28); }

#sib_container input.sib_text { border: 1px solid rgb(195, 195, 195); color=
: rgb(85, 85, 85); font-size: 11px; font-weight: normal; margin: 5px; width=
: 124px; background: rgb(255, 255, 255); }

#sib_body select.sib_select { font-size: 11px; font-weight: normal; margin:=
 5px; width: 124px; background: rgb(255, 255, 255); border-color: rgb(124, =
124, 124) rgb(195, 195, 195) rgb(195, 195, 195) rgb(124, 124, 124); border-=
style: solid; border-width: 1px; color: rgb(64, 105, 129); }

#sib_body input.sib_text2 { font-size: 11px; font-weight: normal; margin: 5=
px; width: 124px; background: rgb(255, 255, 255); border-color: rgb(124, 12=
4, 124) rgb(195, 195, 195) rgb(195, 195, 195) rgb(124, 124, 124); border-st=
yle: solid; border-width: 1px; color: rgb(64, 105, 129); }

#sib_body input.sib_action { border: 1px solid rgb(195, 195, 195); color: r=
gb(0, 0, 0); font-size: 11px; font-weight: normal; margin: 5px; padding: 2p=
x; width: 100px; background: rgb(255, 255, 255); }

#sib_last_update { position: absolute; bottom: 40px; height: 20px; width: 1=
00%; color: rgb(102, 102, 102); font-family: Verdana; font-size: 11px; font=
-weight: normal; padding-bottom: 3px; text-align: center; }

#sib_footer { position: absolute; bottom: 0px; height: 40px; border-top: 1p=
x solid rgb(195, 195, 195); width: 100%; color: rgb(187, 187, 187); letter-=
spacing: 0px; font-family: Verdana; font-size: 10px; font-weight: normal; z=
-index: 2; }

#sib_footer_content { position: relative; padding: 9px 0px 0px 36px; }

#sib_footer a { text-decoration: none; color: rgb(187, 187, 187); }

#sib_footer a:hover { color: rgb(187, 187, 187); text-decoration: underline=
; }

#sib_footer a img, #sib_header_big a img, #sib_header a img, #sib_header_sm=
all a img { border: none; vertical-align: middle; padding-right: 5px; }

#sib_footer_right { position: absolute; right: 18px; width: 400px; top: 9px=
; text-align: right; display: none; }

#sib_footer_right a { padding-left: 10px; }

#sib_footer_right a:hover img { text-decoration: none; border: none; }

#sib_footer_print { background: url("../sib_images/print_hover.png") left t=
op no-repeat transparent; padding-left: 10px; margin-right: 10px; }

#sib_footer_gototop { background: url("../sib_images/triangle_hover.png") l=
eft top no-repeat transparent; padding-left: 10px; margin-right: 10px; }

#sib_footer_mail { background: url("../sib_images/mail_hover.png") left top=
 no-repeat transparent; padding-left: 10px; margin-right: 10px; }

#sib_menu_nav_horizontal, #sib_menu_nav_horizontal2 { height: 25px; positio=
n: relative; right: 0px; top: -15px; }

#sib_menu_nav_horizontal ul.sib_menu_horizontal { list-style-type: none; wi=
dth: 800px; height: 25px; padding: 0px; margin: 0px auto; }

#sib_menu_nav_horizontal ul.sib_menu_horizontal li { border: 1px solid rgb(=
219, 219, 219); float: left; }

#sib_menu_nav_horizontal ul.sib_menu_horizontal li:hover { background: rgb(=
216, 216, 216); }

#sib_menu_nav_horizontal ul.sib_menu_horizontal a { text-align: center; dis=
play: block; line-height: 25px; text-decoration: none; font-size: 12px; col=
or: rgb(55, 28, 28); }

#sib_menu_nav_horizontal ul.sib_menu_horizontal a:hover { text-decoration: =
underline; }

#sib_menu_nav_horizontal2 ul.sib_menu_horizontal2 { list-style-type: none; =
height: 25px; padding-left: 0px; margin-left: 0px; }

ul.sib_menu_horizontal2 li.sib_menu { border: 1px solid rgb(219, 219, 219);=
 float: left; }

ul.sib_menu_horizontal2 li.sib_menu:hover { background: rgb(216, 216, 216);=
 }

ul.sib_menu_horizontal2 a, ul.sib_menu_horizontal a:visited { padding-right=
: 12px; padding-left: 12px; display: block; line-height: 25px; text-decorat=
ion: none; font-size: 12px; color: rgb(40, 40, 40); }

ul.sib_menu_horizontal2 li.sib_menu_selected { border: 1px solid rgb(219, 2=
19, 219); background: rgb(216, 216, 216); font-weight: bold; float: left; }

#sib_menu_embedded { float: left; margin-right: 10px; }

#sib_content { position: relative; bottom: 0px; left: 0px; margin-left: 220=
px; }

#sib_left_menu { float: left; width: 210px; margin-right: 10px; }
------MultipartBoundary--MH5cCG6xu0oRDQS51GKqdciL3nRstDKghPwryY7CSS----
Content-Type: text/css
Content-Transfer-Encoding: quoted-printable
Content-Location: https://web.expasy.org/css/base.css

@charset "utf-8";

#sib_body { background: none; font-size: medium; }

#sib_body table, td, th { border: none; }

#sib_container { background-color: rgb(255, 255, 255); }

#sib_header_small a:visited, #sib_header_small a:hover, #sib_header_small a=
, #sib_header a:visited, #sib_header a:hover, #sib_header a { color: rgb(40=
, 40, 40); text-decoration: none; }

#sib_header_nav { right: 10px !important; }

#sib_header_nav a:hover { color: rgb(40, 40, 40) !important; }

#sib_header_nav a { margin: 10px; color: rgb(85, 85, 85) !important; font-s=
ize: 12px !important; }

#sib_header_small h1, #sib_header h1 { margin: auto; }

#sib_footer { position: relative; clear: both !important; }

#sib_footer a:visited { text-decoration: none; color: rgb(247, 248, 250); }

#sib_expasy_logo { z-index: 1; }

a:link { color: rgb(0, 43, 184); text-decoration: none; }

a:visited { color: rgb(102, 0, 153); text-decoration: none; }

a:hover { color: rgb(0, 43, 184); text-decoration: underline; }

a img { border-width: 0pt; }

.hidden { display: none; }

input.mandatory { display: none; }
------MultipartBoundary--MH5cCG6xu0oRDQS51GKqdciL3nRstDKghPwryY7CSS------
